# Supplementary material for: An In-House ELISA for Anti-Porcine Circovirus Type 2d (PCV2d) IgG: Analytical Validation and Serological Correlation
Source: Vaccines (Basel). 2025 Jun 19;13(6):657. doi: 10.3390/vaccines13060657 (PMC12197442; doi:10.3390/vaccines13060657)
Supplement: Supplementary file 1 [file vaccines-13-00657-s001.zip]

Archive with 1 entries (1 files):
- vaccines-3670852-supplementary.pdf
